# Supplementary material for: Identifying novel chemical matter against the Chikungunya virus nsP3 macrodomain through crystallographic fragment screening
Source: bioRxiv. 2024 Aug 23:2024.08.23.609196. Preprint. [Version 1] doi: 10.1101/2024.08.23.609196 (PMC11370605; doi:10.1101/2024.08.23.609196)
Supplement: Supplement 1 [file media-1.xlsx]

## Sheet: CHIKV_Mac_Table1
Dataset	CHIKV_MacB-x0270	CHIKV_MacB-x0281	CHIKV_MacB-x0289	CHIKV_MacB-x0294	CHIKV_MacB-x0295	CHIKV_MacB-x0300	CHIKV_MacB-x0305	CHIKV_MacB-x0312	CHIKV_MacB-x0314	CHIKV_MacB-x0316	CHIKV_MacB-x0317	CHIKV_MacB-x0353	CHIKV_MacB-x0394	CHIKV_MacB-x0398	CHIKV_MacB-x0399	CHIKV_MacB-x0404	CHIKV_MacB-x0406	CHIKV_MacB-x0436	CHIKV_MacB-x0441	CHIKV_MacB-x0477	CHIKV_MacB-x0505	CHIKV_MacB-x0522	CHIKV_MacB-x0540	CHIKV_MacB-x0543	CHIKV_MacB-x0544	CHIKV_MacB-x0553	CHIKV_MacB-x0585	CHIKV_MacB-x0620	CHIKV_MacB-x0632	CHIKV_MacB-x0692	CHIKV_MacB-x0721	CHIKV_MacB-x0732	CHIKV_MacB-x0756	CHIKV_MacB-x0760	CHIKV_MacB-x0822	CHIKV_MacB-x0824	CHIKV_MacB-x0839	CHIKV_MacB-x0858	CHIKV_MacB-x0864	CHIKV_MacB-x0888	CHIKV_MacB-x0892	CHIKV_MacB-x0894	CHIKV_MacB-x0926	CHIKV_MacB-x0927	CHIKV_MacB-x0934	CHIKV_MacB-x0935	CHIKV_MacB-x0969	CHIKV_MacB-x0997	CHIKV_MacB-x1075
PDB ID	7H6J	7H6K	7H6L	7H6M	7H6N	7H6O	7H6P	7H6Q	7H6R	7H6S	7H6T	7H6U	7H6V	7H6W	7H6X	7H6Y	7H6Z	7H70	7H71	7H72	7H73	7H74	7H75	7H76	7H77	7H78	7H79	7H7A	7H7B	7H7C	7H7D	7H7E	7H7F	7H7G	7H7H	7H7I	7H7J	7H7K	7H7L	7H7M	7H7N	7H7O	7H7P	7H7Q	7H7R	7H7S	7H7T	7H7U	7H7V
Wavelength	0.9212	0.9212	0.9212	0.9212	0.9212	0.9212	0.9212	0.9212	0.9212	0.9212	0.9212	0.9212	0.9212	0.9212	0.9212	0.9212	0.9212	0.9212	0.9212	0.9212	0.9212	0.9212	0.9212	0.9212	0.9212	0.9212	0.9212	0.9212	0.9212	0.9212	0.9212	0.9212	0.9212	0.9212	0.9212	0.9212	0.9212	0.9763	0.9763	0.9762	0.9762	0.9762	0.9763	0.9763	0.9763	0.9763	0.9763	0.9762	0.9763
Resolution range	75.96 - 1.44 (1.48 - 1.44)	75.67 - 1.33 (1.36 - 1.33)	56.84 - 1.33 (1.36 - 1.33)	56.81 - 1.39 (1.43 - 1.39)	56.79 - 1.52 (1.56 - 1.52)	75.90 - 1.42 (1.46 - 1.42)	75.61 - 1.39 (1.43 - 1.39)	75.73 - 1.35 (1.39 - 1.35)	56.78 - 1.42 (1.46 - 1.42)	75.45 - 1.35 (1.39 - 1.35)	56.66 - 1.34 (1.38 - 1.34)	75.80 - 1.48 (1.52 - 1.48)	75.66 - 1.43 (1.47 - 1.43)	75.78 - 1.38 (1.42 - 1.38)	56.77 - 1.33 (1.36 - 1.33)	75.63 - 1.41 (1.45 - 1.41)	56.82 - 1.32 (1.35 - 1.32)	56.77 - 1.39 (1.43 - 1.39)	75.58 - 1.32 (1.35 - 1.32)	75.62 - 1.36 (1.40 - 1.36)	75.79 - 1.38 (1.42 - 1.38)	75.74 - 1.41 (1.45 - 1.41)	75.63 - 1.44 (1.48 - 1.44)	56.79 - 1.40 (1.44 - 1.40)	75.66 - 1.40 (1.44 - 1.40)	75.57 - 1.45 (1.49 - 1.45)	56.59 - 1.39 (1.43 - 1.39)	75.74 - 1.36 (1.40 - 1.36)	75.89 - 1.47 (1.51 - 1.47)	56.66 - 1.39 (1.43 - 1.39)	75.94 - 1.46 (1.50 - 1.46)	75.85 - 1.40 (1.44 - 1.40)	56.83 - 1.47 (1.51 - 1.47)	75.89 - 1.37 (1.41 - 1.37)	56.84 - 1.50 (1.54 - 1.50)	56.78 - 1.53 (1.57 - 1.53)	75.60 - 1.42 (1.46 - 1.42)	75.52 - 1.41 (1.45 - 1.41)	56.71 - 1.35 (1.39 - 1.35)	75.60 - 1.49 (1.53 - 1.49)	56.62 - 1.42 (1.46 - 1.42)	75.65 - 1.39 (1.43 - 1.39)	56.67 - 1.43 (1.47 - 1.43)	56.65 - 1.56 (1.60 - 1.56)	56.60 - 1.38 (1.42 - 1.38)	56.61 - 1.37 (1.41 - 1.37)	56.30 - 1.34 (1.38 - 1.34)	75.63 - 1.40 (1.44 - 1.40)	75.55 - 1.54 (1.58 - 1.54)
Space group	P 31	P 31	P 31	P 31	P 31	P 31	P 31	P 31	P 31	P 31	P 31	P 31	P 31	P 31	P 31	P 31	P 31	P 31	P 31	P 31	P 31	P 31	P 31	P 31	P 31	P 31	P 31	P 31	P 31	P 31	P 31	P 31	P 31	P 31	P 31	P 31	P 31	P 31	P 31	P 31	P 31	P 31	P 31	P 31	P 31	P 31	P 31	P 31	P 31
Cell (a b c)	87.71 87.71 85.92	87.37 87.37 85.50	87.49 87.49 85.75	87.42 87.42 85.72	87.37 87.37 85.72	87.64 87.64 85.69	87.31 87.31 85.73	87.45 87.45 85.63	87.35 87.35 85.71	87.12 87.12 85.57	87.10 87.10 85.62	87.52 87.52 85.82	87.36 87.36 85.73	87.50 87.50 85.71	87.37 87.37 85.66	87.33 87.33 85.67	87.47 87.47 85.68	87.36 87.36 85.66	87.27 87.27 85.69	87.32 87.32 85.71	87.51 87.51 85.85	87.46 87.46 85.82	87.33 87.33 85.69	87.41 87.41 85.67	87.37 87.37 85.66	87.26 87.26 85.63	87.09 87.09 85.38	87.46 87.46 85.80	87.63 87.63 85.67	87.14 87.14 85.56	87.69 87.69 85.75	87.58 87.58 85.85	87.46 87.46 85.74	87.63 87.63 85.74	87.52 87.52 85.71	87.38 87.38 85.66	87.30 87.30 85.65	87.20 87.20 85.19	87.28 87.28 85.55	87.30 87.30 85.33	87.15 87.15 85.41	87.36 87.36 85.40	87.39 87.39 85.29	87.31 87.31 85.31	87.22 87.22 85.25	87.32 87.32 85.17	86.53 86.53 85.07	87.33 87.33 85.37	87.24 87.24 85.35
Cell (alpha beta gamma)	90.00 90.00 120.00	90.00 90.00 120.00	90.00 90.00 120.00	90.00 90.00 120.00	90.00 90.00 120.00	90.00 90.00 120.00	90.00 90.00 120.00	90.00 90.00 120.00	90.00 90.00 120.00	90.00 90.00 120.00	90.00 90.00 120.00	90.00 90.00 120.00	90.00 90.00 120.00	90.00 90.00 120.00	90.00 90.00 120.00	90.00 90.00 120.00	90.00 90.00 120.00	90.00 90.00 120.00	90.00 90.00 120.00	90.00 90.00 120.00	90.00 90.00 120.00	90.00 90.00 120.00	90.00 90.00 120.00	90.00 90.00 120.00	90.00 90.00 120.00	90.00 90.00 120.00	90.00 90.00 120.00	90.00 90.00 120.00	90.00 90.00 120.00	90.00 90.00 120.00	90.00 90.00 120.00	90.00 90.00 120.00	90.00 90.00 120.00	90.00 90.00 120.00	90.00 90.00 120.00	90.00 90.00 120.00	90.00 90.00 120.00	90.00 90.00 120.00	90.00 90.00 120.00	90.00 90.00 120.00	90.00 90.00 120.00	90.00 90.00 120.00	90.00 90.00 120.00	90.00 90.00 120.00	90.00 90.00 120.00	90.00 90.00 120.00	90.00 90.00 120.00	90.00 90.00 120.00	90.00 90.00 120.00
Total reflections	1318644 (46401)	1492808 (30201)	1501565 (30191)	1404235 (45851)	1155958 (45253)	1353205 (46519)	1400948 (47373)	1470988 (35396)	1347108 (46687)	1459935 (34675)	1472556 (32150)	1236303 (45338)	1325755 (46279)	1427863 (45190)	1496542 (30615)	1364596 (45553)	1509411 (28920)	1400164 (45359)	1506313 (28954)	1453806 (37490)	1429051 (45011)	1367958 (45899)	1303719 (45864)	1384296 (45883)	1383524 (45987)	1285109 (46301)	1390910 (45247)	1460465 (37477)	1258539 (47007)	1394462 (45517)	1282175 (46972)	1395405 (46232)	1253648 (46425)	1449418 (42348)	1200986 (46157)	1141748 (45198)	1343418 (46587)	1309878 (27486)	1368691 (18477)	1217445 (37543)	1303349 (28106)	1341203 (24085)	1297449 (30095)	1098814 (53615)	1344843 (22811)	1355850 (21219)	1348587 (17137)	1329363 (25897)	1137423 (51719)
Unique reflections	133958 (-)	167465 (-)	168046 (-)	147332 (-)	112603 (-)	139056 (-)	146949 (-)	160670 (-)	138009 (-)	159152 (-)	162967 (-)	122626 (-)	135115 (-)	151038 (-)	165961 (-)	140894 (-)	169776 (-)	147108 (-)	170606 (-)	156807 (-)	150895 (-)	141356 (-)	132017 (-)	144212 (-)	143885 (-)	129416 (-)	145776 (-)	157398 (-)	125193 (-)	146124 (-)	128158 (-)	145153 (-)	124916 (-)	154797 (-)	117560 (-)	110384 (-)	137870 (-)	138082 (-)	142261 (-)	118909 (-)	134594 (-)	135427 (-)	133396 (-)	103433 (-)	141774 (-)	146733 (-)	143518 (-)	141112 (-)	107541 (-)
Multiplicity	9.80 (7.00)	8.90 (3.80)	8.90 (3.90)	9.50 (6.30)	10.30 (8.20)	9.70 (6.80)	9.50 (6.30)	9.20 (4.50)	9.80 (6.80)	9.20 (4.70)	9.00 (4.10)	10.10 (7.70)	9.80 (6.90)	9.50 (6.00)	9.00 (4.40)	9.70 (6.60)	8.90 (4.00)	9.50 (6.30)	8.80 (3.70)	9.30 (4.90)	9.50 (6.10)	9.70 (6.70)	9.90 (7.10)	9.60 (6.40)	9.60 (6.60)	9.90 (7.20)	9.50 (6.30)	9.30 (4.90)	10.10 (7.50)	9.50 (6.30)	10.00 (7.40)	9.60 (6.50)	10.00 (7.50)	9.40 (5.50)	10.20 (7.90)	10.30 (8.30)	9.70 (6.80)	9.50 (4.60)	9.60 (5.40)	10.20 (6.50)	9.70 (4.90)	9.90 (5.90)	9.70 (5.10)	10.60 (10.50)	9.50 (4.60)	9.20 (4.10)	9.40 (4.70)	9.40 (4.40)	10.60 (9.60)
Completeness (%)	99.90 (-)	99.80 (-)	99.50 (-)	100.00 (-)	100.00 (-)	100.00 (-)	100.00 (-)	99.90 (-)	100.00 (-)	99.60 (-)	99.80 (-)	99.90 (-)	100.00 (-)	100.00 (-)	98.80 (-)	100.00 (-)	98.60 (-)	100.00 (-)	99.50 (-)	99.90 (-)	99.80 (-)	99.90 (-)	99.80 (-)	100.00 (-)	99.90 (-)	99.90 (-)	100.00 (-)	99.80 (-)	100.00 (-)	100.00 (-)	100.00 (-)	99.90 (-)	99.90 (-)	100.00 (-)	100.00 (-)	100.00 (-)	100.00 (-)	98.70 (-)	88.80 (-)	100.00 (-)	98.30 (-)	92.30 (-)	99.10 (-)	100.00 (-)	95.00 (-)	96.10 (-)	89.60 (-)	98.40 (-)	100.00 (-)
Mean I/sigma(I)	12.50 (-)	16.50 (-)	18.70 (-)	16.30 (-)	11.20 (-)	14.10 (-)	15.30 (-)	16.90 (-)	14.10 (-)	16.10 (-)	15.70 (-)	13.40 (-)	14.90 (-)	13.10 (-)	17.40 (-)	15.00 (-)	19.10 (-)	14.60 (-)	16.30 (-)	16.30 (-)	15.90 (-)	14.00 (-)	15.10 (-)	14.90 (-)	15.90 (-)	12.10 (-)	17.40 (-)	15.60 (-)	14.20 (-)	14.60 (-)	13.70 (-)	15.90 (-)	13.90 (-)	16.70 (-)	14.60 (-)	14.10 (-)	13.80 (-)	19.70 (-)	18.10 (-)	9.50 (-)	15.80 (-)	18.00 (-)	16.70 (-)	11.20 (-)	15.40 (-)	20.10 (-)	20.30 (-)	17.30 (-)	13.00 (-)
R-merge	0.080 (4.224)	0.057 (1.447)	0.050 (1.581)	0.059 (1.999)	0.147 (5.191)	0.083 (3.267)	0.066 (2.314)	0.055 (1.933)	0.080 (3.078)	0.058 (1.836)	0.057 (1.582)	0.074 (3.319)	0.068 (2.494)	0.074 (2.272)	0.057 (1.704)	0.070 (2.816)	0.049 (1.599)	0.064 (1.850)	0.057 (1.562)	0.059 (1.934)	0.067 (2.386)	0.071 (2.649)	0.073 (2.293)	0.065 (2.299)	0.064 (2.382)	0.091 (3.837)	0.054 (2.619)	0.065 (1.812)	0.075 (2.624)	0.071 (2.385)	0.074 (3.198)	0.066 (2.219)	0.075 (2.476)	0.058 (1.844)	0.086 (2.153)	0.089 (2.692)	0.075 (2.789)	0.050 (1.624)	0.054 (2.199)	0.130 (2.011)	0.067 (1.783)	0.060 (2.075)	0.065 (1.950)	0.121 (4.100)	0.080 (1.857)	0.050 (1.601)	0.054 (1.725)	0.059 (1.697)	0.091 (3.258)
R-rim	0.026 (1.655)	0.019 (0.856)	0.017 (0.906)	0.019 (0.866)	0.048 (1.921)	0.027 (1.365)	0.022 (0.981)	0.018 (1.032)	0.026 (1.263)	0.019 (0.937)	0.019 (0.870)	0.024 (1.278)	0.022 (1.020)	0.024 (0.997)	0.019 (0.900)	0.023 (1.168)	0.016 (0.908)	0.021 (0.813)	0.019 (0.919)	0.020 (0.944)	0.022 (1.044)	0.024 (1.098)	0.024 (0.917)	0.021 (0.975)	0.021 (1.000)	0.030 (1.521)	0.018 (1.121)	0.021 (0.901)	0.024 (1.019)	0.023 (1.022)	0.024 (1.258)	0.022 (0.940)	0.024 (0.957)	0.019 (0.857)	0.028 (0.808)	0.029 (0.984)	0.025 (1.149)	0.016 (0.829)	0.018 (1.021)	0.042 (0.842)	0.022 (0.869)	0.019 (0.909)	0.021 (0.927)	0.039 (1.316)	0.026 (0.945)	0.016 (0.870)	0.018 (0.864)	0.019 (0.888)	0.029 (1.095)
CC-half	0.999 (0.341)	0.999 (0.351)	0.999 (0.312)	0.999 (0.364)	0.999 (0.284)	0.999 (0.388)	0.999 (0.421)	0.999 (0.316)	0.999 (0.315)	0.999 (0.299)	0.999 (0.355)	0.999 (0.324)	0.999 (0.354)	0.999 (0.319)	0.998 (0.317)	0.999 (0.343)	0.999 (0.284)	0.999 (0.426)	0.998 (0.305)	0.999 (0.314)	0.998 (0.324)	0.998 (0.342)	0.996 (0.339)	0.999 (0.372)	0.994 (0.362)	0.999 (0.317)	1.000 (0.351)	0.998 (0.342)	0.999 (0.317)	0.999 (0.347)	0.999 (0.305)	0.999 (0.348)	0.999 (0.341)	0.999 (0.328)	0.996 (0.373)	0.999 (0.362)	0.999 (0.367)	0.996 (0.335)	0.997 (0.383)	0.998 (0.341)	0.998 (0.317)	0.996 (0.321)	1.000 (0.325)	0.999 (0.350)	0.998 (0.318)	1.000 (0.329)	1.000 (0.337)	0.997 (0.312)	0.989 (0.369)
R-factor	0.187 (0.435)	0.177 (0.395)	0.178 (0.398)	0.178 (0.406)	0.181 (0.383)	0.188 (0.407)	0.181 (0.400)	0.180 (0.409)	0.186 (0.415)	0.181 (0.400)	0.181 (0.394)	0.189 (0.433)	0.179 (0.414)	0.182 (0.410)	0.181 (0.397)	0.181 (0.402)	0.179 (0.409)	0.180 (0.388)	0.182 (0.399)	0.178 (0.394)	0.180 (0.389)	0.184 (0.415)	0.183 (0.399)	0.180 (0.425)	0.184 (0.423)	0.188 (0.428)	0.188 (0.424)	0.178 (0.387)	0.183 (0.413)	0.177 (0.402)	0.192 (0.439)	0.179 (0.397)	0.185 (0.419)	0.179 (0.384)	0.181 (0.384)	0.185 (0.415)	0.176 (0.413)	0.183 (0.401)	0.177 (0.431)	0.172 (0.347)	0.172 (0.392)	0.184 (0.412)	0.180 (0.394)	0.190 (0.399)	0.175 (0.376)	0.180 (0.385)	0.178 (0.390)	0.185 (0.414)	0.187 (0.421)
R-free	0.218 (0.425)	0.201 (0.385)	0.205 (0.414)	0.204 (0.433)	0.213 (0.389)	0.219 (0.389)	0.209 (0.437)	0.206 (0.436)	0.213 (0.417)	0.205 (0.438)	0.206 (0.410)	0.224 (0.427)	0.206 (0.402)	0.211 (0.422)	0.211 (0.404)	0.210 (0.400)	0.202 (0.424)	0.209 (0.402)	0.203 (0.407)	0.206 (0.406)	0.207 (0.387)	0.213 (0.418)	0.209 (0.390)	0.207 (0.476)	0.215 (0.430)	0.217 (0.422)	0.218 (0.442)	0.204 (0.405)	0.217 (0.415)	0.203 (0.435)	0.227 (0.442)	0.204 (0.386)	0.216 (0.428)	0.207 (0.401)	0.210 (0.392)	0.218 (0.391)	0.204 (0.422)	0.213 (0.385)	0.209 (0.453)	0.199 (0.339)	0.202 (0.376)	0.219 (0.425)	0.214 (0.375)	0.231 (0.425)	0.205 (0.397)	0.209 (0.378)	0.206 (0.372)	0.216 (0.403)	0.230 (0.396)
Number of total atoms	7870	8687	8279	6692	7103	7326	9606	9425	7826	7377	8446	10736	8018	8234	9396	8695	7071	7772	8229	8511	7862	7430	7753	10059	8902	9467	10640	8272	9470	8476	8677	6962	8596	7530	8167	8007	8815	9195	9056	9125	8523	8776	9566	8675	9424	8890	8452	8753	9563
Average B-factor	30.2	24.8	26.7	27	27.7	26.4	28.1	27.2	28.2	27	26.7	32.1	28	27.1	26.6	28.3	25	25.5	25.8	25.7	25.6	27.2	26.9	29.1	28	30.2	31.2	25.9	29.3	27.8	32	26.4	30.3	26.4	29.2	29.3	27.8	28	26.9	25.8	26.3	27.8	27.2	30.5	23.8	27.1	24.9	28	32.2
RMS(bonds)	0.008	0.009	0.01	0.01	0.009	0.009	0.009	0.009	0.013	0.01	0.01	0.008	0.009	0.009	0.01	0.009	0.011	0.009	0.01	0.01	0.01	0.009	0.009	0.008	0.008	0.007	0.007	0.01	0.007	0.009	0.007	0.011	0.009	0.011	0.009	0.008	0.008	0.009	0.009	0.008	0.01	0.009	0.008	0.007	0.009	0.01	0.01	0.011	0.008
RMS(bond angles)	1.485	1.677	1.729	1.688	1.495	1.608	1.568	1.647	1.564	1.671	1.679	1.512	1.617	1.654	1.678	1.588	1.794	1.618	1.685	1.663	1.672	1.625	1.626	1.531	1.568	1.468	1.538	1.671	1.499	1.613	1.493	1.687	1.52	1.706	1.559	1.517	1.589	1.561	1.575	1.514	1.662	1.601	1.571	1.43	1.648	1.679	1.701	1.611	1.506
RMS(dihedral angles)	6.048	5.748	5.988	6.119	6.078	6.207	5.991	6.073	5.872	6.198	5.958	6.176	5.996	6.351	5.978	6.139	6.199	6.37	5.878	5.992	6.031	5.96	5.995	6.175	6.047	5.934	6.262	5.787	5.942	6.139	6.175	6.127	6.079	6.178	6.101	6.179	6.005	6.307	5.948	5.947	6.02	6.225	6.11	6.277	6.539	6.15	6.167	6.001	6.143
[truncated: 60 more columns]
